# Supplementary material for: Characterization of an Agarophyton chilense Oleoresin Containing PPARγ Natural Ligands with Insulin-Sensitizing Effects in a C57Bl/6J Mouse Model of Diet-Induced Obesity and Antioxidant Activity in Caenorhabditis elegans
Source: Nutrients. 2021 May 27;13(6):1828. doi: 10.3390/nu13061828 (PMC8227508; doi:10.3390/nu13061828)
Supplement: Supplementary file 1 [file nutrients-13-01828-s001.zip]

Archive with 1 entries (1 files):
- nutrients-1187539-supplementary.pdf
